# Supplementary material for: HbBIN2 Functions in Plant Cold Stress Resistance through Modulation of HbICE1 Transcriptional Activity and ROS Homeostasis in Hevea brasiliensis
Source: Int J Mol Sci. 2023 Oct 30;24(21):15778. doi: 10.3390/ijms242115778 (PMC10649430; doi:10.3390/ijms242115778)
Supplement: Supplementary file 1 [file ijms-24-15778-s001.zip]

Archive with 1 entries (1 files):
- ijms-2623110-supplementary.pdf
